# Supplementary material for: Using 30-day modified rankin scale score to predict 90-day score in patients with intracranial hemorrhage: Derivation and validation of prediction model
Source: PLoS One. 2024 May 21;19(5):e0303757. doi: 10.1371/journal.pone.0303757 (PMC11108121; doi:10.1371/journal.pone.0303757)
Supplement: S1 Data — (XLSX) [file pone.0303757.s002.xlsx]

## Sheet: 90D-mRS Prob - Corrected
	Model coefficients			patient#	MRS_30D_INFER=1	MRS_30D_INFER=2	MRS_30D_INFER=3	MRS_30D_INFER=4	MRS_30D_INFER=5	AGE	NIHSS_BASELINE	GCS_BASELINE	IVH=1	HEMATOMA_VOLUME	HEMATOMA_LOCATION=1	HEMATOMA_LOCATION=2	lp1	lp2	lp3	lp4	lp5	lp6	p(y=0)	p(y=1)	p(y=2)	p(y=3)	p(y=4)	p(y=5)	p(y=6)	p(0to2)	p(3+)
		Coef		1	0	0	0	0	1	72	39	10	1	37.63	0	0	11.0875	8.17455	6.26344	4.46293	1.13548	-0.850693	1.53019e-05	0.000266352	0.00161941	0.00949607	0.231754	0.457562	0.299287	0.00190106	0.998099
	y>=1	-3.74289		2	0	0	0	1	0	67	22	12	1	29.12	0	0	7.7666	4.85363	2.94252	1.14201	-2.18544	-4.17161	0.000423473	0.00731618	0.0423516	0.19186	0.656983	0.0858729	0.0151929	0.0500912	0.949909
	y>=2	-6.65586		3	0	0	0	0	1	65	22	13	1	8.05	0	0	9.91145	6.99849	5.08738	3.28687	-0.0405802	-2.02676	4.96008e-05	0.000862829	0.00522387	0.0298882	0.474119	0.373434	0.116422	0.0061363	0.993864
	y>=3	-8.56697		4	0	0	0	1	0	31	17	15	0	47.5	0	0	6.34188	3.42891	1.5178	-0.28271	-3.61016	-5.59633	0.0017579	0.0296462	0.148382	0.390425	0.403454	0.0226376	0.00369772	0.179786	0.820214
	y>=4	-10.3675		5	0	0	0	1	0	57	14	15	0	22.55	0	0	6.81345	3.90048	1.98937	0.188862	-3.13859	-5.12476	0.00109769	0.0187333	0.100492	0.332601	0.505532	0.0356309	0.00591246	0.120323	0.879677
	y>=5	-13.6949		6	0	0	0	0	1	68	40	9	1	4	0	0	10.8393	7.92631	6.01521	4.2147	0.887248	-1.09893	1.96133e-05	0.000341371	0.00207441	0.0121262	0.277116	0.458381	0.249941	0.0024354	0.997565
	y>=6	-15.6811		7	0	0	0	0	1	66	34	11	1	49.1	0	0	10.7028	7.78984	5.87873	4.07822	0.750774	-1.2354	2.24812e-05	0.000391266	0.00237677	0.0138649	0.303997	0.45411	0.225237	0.00279052	0.997209
	MRS_30D_INFER=1	1.69673		8	0	0	0	0	1	82	30	12	1	9.45	0	0	10.8605	7.9475	6.03639	4.23588	0.908437	-1.07774	1.92021e-05	0.000334217	0.00203104	0.0118762	0.273059	0.458746	0.253934	0.00238446	0.997616
	MRS_30D_INFER=2	3.09841		9	0	1	0	0	0	75	27	10	0	25.48	0	0	4.36299	1.45002	-0.461084	-2.26159	-5.58904	-7.57522	0.0125799	0.177418	0.423273	0.292375	0.0906294	0.00321194	0.000512745	0.613271	0.386729
	MRS_30D_INFER=3	4.04652		10	0	0	0	1	0	91	27	13	0	20.21	0	0	8.49156	5.57859	3.66748	1.86697	-1.46047	-3.44665	0.000205151	0.00355851	0.0211409	0.108988	0.677713	0.157526	0.0308689	0.0249046	0.975095
	MRS_30D_INFER=4	6.50423			Change these numbers for any patients you want to put in the model												These are intermediate steps to getting individual probabilities						Individual probabilities for MRS at 90 days
	MRS_30D_INFER=5	8.68332
	AGE	0.0290471
	NIHSS_BASELINE	0.0677953
	GCS_BASELINE	0.0916495
	IVH=1	0.374127
	HEMATOMA_VOLUME	0.00321713
	HEMATOMA_LOCATION=1	-0.436091
	HEMATOMA_LOCATION=2	-1.88465
	NOTE: these are the optimism-adjusted coefficients

## Sheet: 90D-mRS Prob - Main
	Model coefficients			patient#	MRS_30D_INFER=1	MRS_30D_INFER=2	MRS_30D_INFER=3	MRS_30D_INFER=4	MRS_30D_INFER=5	AGE	NIHSS_BASELINE	GCS_BASELINE	IVH=1	HEMATOMA_VOLUME	HEMATOMA_LOCATION=1	HEMATOMA_LOCATION=2	lp1	lp2	lp3	lp4	lp5	lp6	p(y=0)	p(y=1)	p(y=2)	p(y=3)	p(y=4)	p(y=5)	p(y=6)	p(0to2)	p(3+)
		Coef		1	0	0	0	0	1	72	39	10	1	37.63	0	0	11.4697	8.45631	6.47933	4.61676	1.17462	-0.880016	1.04418e-05	0.000202067	0.00131997	0.00825553	0.226233	0.470805	0.293175	0.00153248	0.998468
	y>=1	-3.8719		2	0	0	0	1	0	67	22	12	1	29.12	0	0	8.0343	5.02093	3.04394	1.18137	-2.26077	-4.3154	0.000324047	0.00623112	0.0389245	0.189326	0.67077	0.0812398	0.013185	0.0454797	0.95452
	y>=2	-6.88528		3	0	0	0	0	1	65	22	13	1	8.05	0	0	10.2531	7.23971	5.26273	3.40016	-0.0419789	-2.09662	3.52473e-05	0.000681756	0.00443742	0.027136	0.478203	0.380081	0.109426	0.00515443	0.994846
	y>=3	-8.86226		4	0	0	0	1	0	31	17	15	0	47.5	0	0	6.56047	3.5471	1.57012	-0.292455	-3.73459	-5.78923	0.00141322	0.0265882	0.144198	0.400397	0.404077	0.0202748	0.003051	0.1722	0.8278
	y>=4	-10.7248		5	0	0	0	1	0	57	14	15	0	22.55	0	0	7.0483	4.03492	2.05794	0.195371	-3.24677	-5.30141	0.000868134	0.0165115	0.0958727	0.33806	0.511245	0.0324833	0.00495986	0.113252	0.886748
	y>=5	-14.167		6	0	0	0	0	1	68	40	9	1	4	0	0	11.2129	8.19952	6.22254	4.35997	0.917831	-1.13681	1.34988e-05	0.000261211	0.00170556	0.0106373	0.272783	0.471693	0.242907	0.00198027	0.99802
	y>=6	-16.2216		7	0	0	0	0	1	66	34	11	1	49.1	0	0	11.0717	8.05834	6.08136	4.21879	0.776652	-1.27799	1.55456e-05	0.000300805	0.0019635	0.0122231	0.300539	0.467065	0.217893	0.00227985	0.99772
	MRS_30D_INFER=1	1.75522		8	0	0	0	0	1	82	30	12	1	9.45	0	0	11.2348	8.22144	6.24446	4.38189	0.939749	-1.11489	1.32062e-05	0.000255549	0.00166866	0.0104099	0.268604	0.472088	0.246961	0.00193742	0.998063
	MRS_30D_INFER=2	3.20521		9	0	1	0	0	0	75	27	10	0	25.48	0	0	4.51338	1.5	-0.476977	-2.33955	-5.78169	-7.83632	0.0108425	0.171582	0.434609	0.295066	0.0848262	0.00267907	0.000394963	0.617034	0.382966
	MRS_30D_INFER=3	4.186		10	0	0	0	1	0	91	27	13	0	20.21	0	0	8.78425	5.77088	3.7939	1.93133	-1.51081	-3.56545	0.000153102	0.00295423	0.0189049	0.104592	0.692578	0.153312	0.0275062	0.0220123	0.977988
	MRS_30D_INFER=4	6.72842			Change these numbers for any patients you want to put in the model												These are intermediate steps to getting individual probabilities						Individual probabilities for MRS at 90 days
	MRS_30D_INFER=5	8.98262
	AGE	0.0300483
	NIHSS_BASELINE	0.0701321
	GCS_BASELINE	0.0948085
	IVH=1	0.387023
	HEMATOMA_VOLUME	0.00332801
	HEMATOMA_LOCATION=1	-0.451122
	HEMATOMA_LOCATION=2	-1.94961
	NOTE: these are the optimism-adjusted coefficients
